# Supplementary material for: Single Chip-Based Nano-Optomechanical Accelerometer Based on Subwavelength Grating Pair and Rotated Serpentine Springs
Source: Sensors (Basel). 2018 Jun 26;18(7):2036. doi: 10.3390/s18072036 (PMC6068687; doi:10.3390/s18072036)
Supplement: Supplementary file 1 [file sensors-18-02036-s001.zip]

Archive with 1 entries (1 files):
- sensors-304867-supplementary.pdf
